# Supplementary material for: The impact of regional poverty on public health expenditure efficacy across South Africa’s provinces: investigating the influence of historical economic factors on health
Source: Front Public Health. 2024 Nov 18;12:1442304. doi: 10.3389/fpubh.2024.1442304 (PMC11609170; doi:10.3389/fpubh.2024.1442304)
Supplement: Supplementary file 2 [file Data_Sheet_2.xlsx]

## Sheet: Sheet1
Year	Province	Life_expectancy	Public_Health_Expenditure	Income_per_Capita	Population growth rate	Female_literacry_rate	Public health expenditure per capita	HIVPrevalence_15_49	Provincial_Index_of_Multidimensional_Deprivation	Immunazation_coverage
2005	Eastern Cape	51.4	5192000000	372.088	0.0744813	0.488467	2054.49	0.16	3.24	0.669
2006	Eastern Cape	51.6	6137000000	268.194	-0.318179	0.499272	2262.66	0.163	3.16	0.722
2007	Eastern Cape	52.1	7257000000	167.647	-0.586822	0.513822	2470.83	0.164	3.07	0.715
2008	Eastern Cape	53.1	8013000000	106.659	-0.279067	0.510871	2679	0.166	3.21	0.642
2009	Eastern Cape	55.2	10492000000	163.159	0.264911	0.713546	2055	0.167	2.73	0.692
2010	Eastern Cape	55.7	11882000000	31.8891	-0.110155	0.728771	2241	0.168	2.6	0.637
2011	Eastern Cape	55.9	13273000000	279.671	-0.309648	0.719748	2536	0.169	2.55	0.602
2012	Eastern Cape	56	14892000000	273.246	-0.317723	0.726134	2659	0.17	2.46	0.648
2013	Eastern Cape	56	15603000000	291.714	0.440997	0.726551	2881	0.171	2.4	0.705
2014	Eastern Cape	56	17048000000	295.72	0.00749353	0.733311	2878	0.172	2.35	0.603
2015	Eastern Cape	56.46	18944000000	427.996	0.483416	0.743646	3304	0.173	2.34	0.653
2016	Eastern Cape	56.92	20506000000	312.531	0.0756579	0.741108	3512.17	0.198	2.28	0.672
2017	Eastern Cape	57.38	22273000000	430.418	-1.3149	0.747862	3720.34	0.204	2.3	0.665
2018	Eastern Cape	57.84	24472000000	514.921	0.443671	0.750735	3928.51	0.205	2.29	0.719
2019	Eastern Cape	58.3	26233000000	584.924	-0.443215	0.746939	4136.68	0.203	2.28	0.731
2005	Free State	50.5	28010000000	6106.87	-0.62834	0.542063	1192	0.189	2.36	0.74
2006	Free State	50.7	31300000000	455.91	0.896071	0.556005	1449	0.189	2.23	0.754
2007	Free State	51.2	34610000000	271.789	-0.788575	0.549712	1706	0.189	2.18	0.783
2008	Free State	52.3	38340000000	190.765	-0.595614	0.552257	1963	0.188	2.13	0.837
2009	Free State	53.8	44600000000	275.82	1.19635	0.743497	2220	0.186	1.56	0.97
2010	Free State	55.1	52395000000	530.296	-0.642092	0.733777	2565	0.186	1.41	0.99
2011	Free State	56	60190000000	460.131	0.930329	0.761848	2820	0.185	1.31	0.953
2012	Free State	56.4	68110000000	41.8848	-0.200366	0.775205	3386	0.185	1.37	0.934
2013	Free State	56.6	76120000000	441.512	1.34843	0.770151	3408	0.184	1.35	0.9
2014	Free State	56.8	77790000000	451.005	-0.312822	0.765952	3612	0.184	1.38	0.813
2015	Free State	56.8	86940000000	649.288	0.124643	0.756596	3762	0.184	1.44	0.843
2016	Free State	57.43	90770000000	475.496	0.984705	0.750647	4019	0.214	1.42	0.846
2017	Free State	57.76	98020000000	658.092	-1.57357	0.753436	4276	0.212	1.42	0.778
2018	Free State	58.09	102390000000	773.546	1.2331	0.743753	4533	0.212	1.37	0.808
2019	Free State	58.42	110740000000	870.29	1.30346	0.76898	4790	0.209	1.41	0.727
2005	Gauteng	56.9	85870000000	105.261	2.39633	0.659128	1384.68	0.167	1.7	0.612
2006	Gauteng	57	99900000000	729.174	2.42277	0.660811	1636.51	0.169	1.71	0.639
2007	Gauteng	57.2	111150000000	421.287	2.4687	0.65833	1888.34	0.171	1.66	0.659
2008	Gauteng	58.6	130850000000	285.112	2.53035	0.670027	2140.17	0.171	1.49	0.688
2009	Gauteng	59.8	156790000000	410.579	2.4905	0.813646	2392	0.17	1.21	0.777
2010	Gauteng	60.3	180770000000	781.183	2.51963	0.830574	2490	0.17	1.16	0.781
2011	Gauteng	60.5	204750000000	68.4577	2.56938	0.846942	2882	0.169	1.12	0.782
2012	Gauteng	60.6	236660000000	62.3087	2.62646	0.832963	3033	0.168	1.15	0.854
2013	Gauteng	60.7	268340000000	65.3798	2.63626	0.835252	3047	0.167	1.1	0.902
2014	Gauteng	60.7	274160000000	65.2718	2.64932	0.840909	3337	0.166	1.1	0.915
2015	Gauteng	60.7	348650000000	91.1323	2.69235	0.827902	3903	0.164	1.2	0.986
2016	Gauteng	61.18	374400000000	66.5552	2.47612	0.830104	4154.83	0.179	1.16	0.972
2017	Gauteng	61.56	420130000000	88.446	1.53607	0.830104	4406.66	0.18	1.16	0.982
2018	Gauteng	61.94	460110000000	104.017	2.41664	0.831531	4658.49	0.178	1.16	0.941
2019	Gauteng	62.32	506700000000	117.215	1.78563	0.830336	4910.32	0.176	1.21	0.866
2005	KawZulu-Natal	47.8	89700000000	538.68	0.446582	0.456582	1591.32	0.236	3.42	0.698
2006	KawZulu-Natal	48.3	105820000000	378.365	0.469281	0.4721	1794.49	0.236	3.21	0.745
2007	KawZulu-Natal	49	116640000000	226.417	0.528472	0.47986	1997.66	0.236	3.07	0.703
2008	KawZulu-Natal	50.9	149590000000	15.7569	0.539432	0.515367	2200.83	0.234	2.57	0.643
2009	KawZulu-Natal	52.7	171030000000	227.646	0.568037	0.740486	2404	0.233	1.95	0.692
2010	KawZulu-Natal	53.4	194190000000	42.3789	0.603846	0.756595	2304	0.23	1.83	0.699
2011	KawZulu-Natal	53.8	207350000000	381.177	0.642263	0.759366	2668	0.229	1.91	0.644
2012	KawZulu-Natal	53.9	247910000000	358.458	0.663213	0.774733	3022	0.228	1.84	0.642
2013	KawZulu-Natal	54	273910000000	381.822	0.685803	0.762151	3257	0.228	1.99	0.652
2014	KawZulu-Natal	54	295310000000	386.777	0.709743	0.762061	3339	0.228	1.97	0.646
2015	KawZulu-Natal	54.1	341110000000	553.09	0.732037	0.75761	3623	0.276	1.95	0.756
2016	KawZulu-Natal	54.73	370260000000	406.424	0.754124	0.760517	3826.17	0.276	1.91	0.749
2017	KawZulu-Natal	55.36	399110000000	547.384	0.776257	0.760276	4029.34	0.274	1.9	0.762
2018	KawZulu-Natal	55.99	425500000000	650.302	0.79846	0.762502	4232.51	0.274	1.82	0.801
2019	KawZulu-Natal	56.62	452320000000	732.642	0.820671	0.775815	4435.68	0.271	1.73	0.744
2005	Limpompo	59.5	41740000000	408.631	-0.0447103	0.4689	1186.32	0.101	3.29	0.742
2006	Limpompo	59.8	47960000000	291.292	0.644721	0.47032	1363.49	0.105	3.19	0.828
2007	Limpompo	60.5	58320000000	175.377	0.110097	0.482648	1540.66	0.106	3.11	0.799
2008	Limpompo	62.1	61320000000	123.965	0.684656	0.470497	1717.83	0.108	3.19	0.799
2009	Limpompo	63.2	79600000000	193.17	0.0595907	0.740908	1895	0.11	2.51	0.838
2010	Limpompo	63	102330000000	37.7858	0.238909	0.75572	2114	0.128	2.4	0.874
2011	Limpompo	62.9	105060000000	339.017	0.244201	0.773291	2367	0.112	2.3	0.772
2012	Limpompo	62.8	113660000000	316.87	0.249157	0.778628	2559	0.113	2.27	0.797
2013	Limpompo	62.7	128300000000	338.604	0.254075	0.769797	2617	0.114	2.42	0.821
2014	Limpompo	62.7	131380000000	337.253	0.258955	0.775037	2827	0.114	2.36	0.716
2015	Limpompo	62.7	154320000000	480.485	0.263795	0.76996	2958	0.115	2.28	0.706
2016	Limpompo	63.12	172180000000	361.661	0.268596	0.769921	3135.17	0.135	2.28	0.686
2017	Limpompo	63.44	183870000000	492.642	0.273356	0.764614	3312.34	0.145	2.28	0.689
2018	Limpompo	63.76	197200000000	596.323	0.278076	0.763725	3489.51	0.145	2.26	0.797
2019	Limpompo	64.08	209120000000	677.611	0.282755	0.765636	3666.68	0.144	2.22	0.763
2005	Mpumalanga	50.7	22580000000	568.963	0.951085	0.472873	1230.68	0.191	3	0.622
2006	Mpumalanga	51	26720000000	40.8903	0.916516	0.474937	1383.01	0.193	2.96	0.626
2007	Mpumalanga	51.4	30130000000	25.4289	0.979806	0.490476	1536.34	0.196	2.91	0.648
2008	Mpumalanga	52.6	36570000000	178.174	1.08412	0.492308	1689.67	0.196	2.81	0.67
2009	Mpumalanga	54.2	44530000000	264.779	1.15602	0.746198	1843	0.196	2.17	0.725
2010	Mpumalanga	55.6	52294750000	513.359	1.19809	0.757064	2113	0.196	1.97	0.722
2011	Mpumalanga	56.4	63470000000	464.486	1.24071	0.771132	2277	0.196	1.89	0.71
2012	Mpumalanga	56.8	70230000000	447.823	1.25785	0.775752	2153	0.195	1.81	0.658
2013	Mpumalanga	57	75010000000	462.504	1.28816	0.770308	2315	0.195	1.91	0.714
2014	Mpumalanga	57	80650000000	464.026	1.30447	0.765679	2475	0.195	1.97	0.543
2015	Mpumalanga	57	100800000000	653.485	1.33586	0.78273	2763	0.195	1.99	0.589
2016	Mpumalanga	57.99	105800000000	474.325	1.33749	0.784416	2916.33	0.232	1.97	0.692
2017	Mpumalanga	58.32	120830000000	636.267	1.34693	0.789441	3069.66	0.236	1.92	0.744
2018	Mpumalanga	58.65	130560000000	757.258	1.36323	0.790835	3222.99	0.235	1.85	0.815
2019	Mpumalanga	58.98	142590000000	852.668	1.36739	0.765964	3376.32	0.233	1.93	0.859
2005	Northen Cape	60.4	8400000000	6241.01	1.05109	0.50186	862.32	0.082	2.19	0.742
2006	Northen Cape	60.9	11010000000	469.383	1.02097	0.516846	1217.99	0.085	2.37	0.741
2007	Northen Cape	60.5	14070000000	2902.14	0.900907	0.511918	1573.66	0.098	2.36	0.771
2008	Northen Cape	61.4	15570000000	2012	1.1706	0.504935	1929.33	0.1	2.23	0.797
2009	Northen Cape	61.8	17420000000	2762.75	1.15876	0.721206	2285	0.102	1.82	0.857
2010	Northen Cape	61.6	21405000000	5317.29	1.16584	0.718878	2691	0.125	1.73	0.899
2011	Northen Cape	61.4	25400000000	4580.12	1.19816	0.737336	3083	0.104	1.84	0.875
2012	Northen Cape	61.4	30060000000	4207.68	1.18649	0.764415	3394	0.104	1.73	0.873
2013	Northen Cape	61.3	3165000	437.863	1.25347	0.754042	3667	0.104	1.69	0.829
2014	Northen Cape	61.4	34020000000	4698.92	1.20093	0.756653	3942	0.104	1.68	0.831
2015	Northen Cape	61.4	41680000000	6461.9	1.29484	0.760624	4419	0.104	1.7	0.905
2016	Northen Cape	61.4	43690000000	4627.61	1.18945	0.760247	4774.67	0.113	1.69	0.942
2017	Northen Cape	61.5	45670000000	6187.09	1.22234	0.779295	5129.34	0.111	1.69	0.943
2018	Northen Cape	61.6	4878000	728.018	1.20863	0.770683	5484.01	0.11	1.56	0.989
2019	Northen Cape	61.7	51840000000	813.821	1.23724	0.778117	5838.68	0.108	1.49	0.962
2005	North West	52.8	25970000000	629.124	2.61755	0.496363	949	0.196	2.75	0.667
2006	North West	53.7	29740000000	426.403	2.64428	0.505004	1143.5	0.197	2.78	0.617
2007	North West	55	34790000000	249.057	2.6802	0.503093	1337	0.192	2.64	0.641
2008	North West	55.5	38470000000	170.161	2.7119	0.497611	1530.5	0.192	2.66	0.631
2009	North West	56.4	44850000000	245.889	2.72995	0.734495	1724	0.19	2.02	0.694
2010	North West	57.2	51010000000	468.641	2.74514	0.734647	2094	0.189	1.94	0.647
2011	North West	57.8	57170000000	420.264	2.76265	0.739398	2166	0.188	1.85	0.678
2012	North West	58.1	63800000000	365.961	2.76812	0.75481	2305	0.188	1.83	0.675
2013	North West	58.3	70140000000	408.709	2.76383	0.768091	2764	0.187	1.83	0.645
2014	North West	58.4	83930000000	38.2609	2.75733	0.752669	2690	0.186	1.86	0.566
2015	North West	58.5	90430000000	538.23	2.75319	0.763923	2885	0.186	2	0.596
2016	North West	59.07	97670000000	389.852	2.74287	0.769327	3078.5	0.198	1.88	0.644
2017	North West	59.64	103030000000	511.402	2.71711	0.776445	3272	0.2	1.83	0.673
2018	North West	60.21	115080000000	594.57	2.69841	0.756901	3465.5	0.199	1.83	0.765
2019	North West	60.78	124400000000	66.6719	2.66895	0.766139	3659	0.198	1.86	0.762
2005	Western Cape	63.5	51790000000	888.83	2.20253	0.603504	1515.32	0.068	1.6	0.691
2006	Western Cape	63.8	57330000000	616.832	2.25405	0.597599	1787.99	0.086	1.58	0.73
2007	Western Cape	64	64200000000	365.711	2.2846	0.609928	2060.66	0.074	1.56	0.761
2008	Western Cape	64.6	74980000000	236.918	2.33055	0.668717	2333.33	0.076	1.36	0.798
2009	Western Cape	65	86560000000	335.101	2.36309	0.804924	2606	0.078	1.04	0.884
2010	Western Cape	64.7	100480000000	627.586	2.38796	0.827984	3138	0.097	0.95	0.971
2011	Western Cape	64.6	123450000000	556.245	2.40586	0.829985	3241	0.08	0.9	0.964
2012	Western Cape	64.5	133880000000	512.841	2.41841	0.849817	3307	0.08	0.81	0.947
2013	Western Cape	64.4	146010000000	539.361	2.42304	0.842869	3560	0.08	0.86	0.948
2014	Western Cape	64.4	159170000000	528.498	2.42564	0.843388	3852	0.08	0.84	0.82
2015	Western Cape	64.4	187370000000	743.394	2.42922	0.838745	4242	0.08	0.9	0.814
2016	Western Cape	64.4	200780000000	541.744	2.4282	0.834459	4514.67	0.102	0.9	0.825
2017	Western Cape	64.49	214960000000	711.041	2.41645	0.844228	4787.34	0.102	0.89	0.804
2018	Western Cape	64.58	230440000000	834.978	2.40878	0.839441	5060.01	0.103	0.86	0.871
2019	Western Cape	64.67	247440000000	932.645	2.39344	0.845661	5332.68	0.103	0.8	0.849
